# Supplementary material for: Novel nerve-sparing robot-assisted radical prostatectomy with endopelvic fascia preservation and long-term outcomes for a single surgeon
Source: Sci Rep. 2024 Jan 9;14:926. doi: 10.1038/s41598-024-51598-3 (PMC10776665; doi:10.1038/s41598-024-51598-3)
Supplement: Supplementary file 2 — Supplementary Information 1. [file 41598_2024_51598_MOESM2_ESM.xlsx]

## Sheet: supple 1
Supplementary Table 1. The margin location in the patients with positive surgical margins.
Locations	Number (%)
Anterior	7 (28)
Lateral	7 (28)
Apex	5 (20)
Bladder neck	3 (12)
Posterior	2 (8)
Multifocal	1 (4)
